# Supplementary material for: Detection of New H5N1 High Pathogenicity Avian Influenza Viruses in Winter 2021–2022 in the Far East, Which Are Genetically Close to Those in Europe
Source: Viruses. 2022 Sep 30;14(10):2168. doi: 10.3390/v14102168 (PMC9606862; doi:10.3390/v14102168)
Supplement: Supplementary file 1 [file viruses-14-02168-s001.zip]

Archive with 1 entries (1 files):
- viruses-1916543-supplementary.pptx
